# Supplementary material for: Solid-Phase Extraction Approaches for Improving Oligosaccharide and Small Peptide Identification with Liquid Chromatography-High-Resolution Mass Spectrometry: A Case Study on Proteolyzed Almond Extract
Source: Foods. 2022 Jan 25;11(3):340. doi: 10.3390/foods11030340 (PMC8834518; doi:10.3390/foods11030340)
Supplement: Supplementary file 1 [file foods-11-00340-s001.zip]

Archive with 1 entries (1 files):
- foods-1543829-supplementary.pdf
